# Supplementary material for: Improving Properties of Podophyllic Aldehyde-Derived Cyclolignans: Design, Synthesis and Evaluation of Novel Lignohydroquinones, Dual-Selective Hybrids against Colorectal Cancer Cells
Source: Pharmaceutics. 2023 Mar 9;15(3):886. doi: 10.3390/pharmaceutics15030886 (PMC10053213; doi:10.3390/pharmaceutics15030886)
Supplement: Supplementary file 1 [file pharmaceutics-15-00886-s001.zip]

Archive with 1 entries (1 files):
- pharmaceutics-2242229-supplementary.pdf
